# Supplementary material for: Epistaxis and Destructive Computed Tomographic Features in Canine Nasal Transitional Carcinoma: Frequent Cribriform Plate Destruction but Uncommon CT-Detected Brain Parenchymal Involvement
Source: Animals (Basel). 2026 Jul 15;16(14):2202. doi: 10.3390/ani16142202 (PMC13403421; doi:10.3390/ani16142202)
Supplement: Supplementary file 1 [file animals-16-02202-s001.zip]

Archive with 1 entries (1 files):
- animals-4421461-supplementary.pdf
